# Supplementary material for: Mutational analysis and protein profiling predict drug sensitivity in multiple myeloma cell lines
Source: Front Oncol. 2022 Nov 29;12:1040730. doi: 10.3389/fonc.2022.1040730 (PMC9745900; doi:10.3389/fonc.2022.1040730)
Supplement: Supplementary file 1 [file DataSheet_1.zip]

Archive with 4 entries (4 files):
- Supplementary Figure Captions.PDF
- Supplementary Figures.PDF
- Supplementary Table 1.PDF
- Supplementary Table 2.pdf
